# Supplementary material for: MADRe: Strain-level metagenomic classification through assembly-driven database reduction
Source: Gigascience. 2026 Mar 23;15:giag030. doi: 10.1093/gigascience/giag030 (PMC13211987; doi:10.1093/gigascience/giag030)
Supplement: giag030_Supplemental_Files [file giag030_supplemental_files.zip]

Archive with 2 entries (2 files):
- MADRe_SupplementaryFile.pdf
- MADRe_SupplementaryTables.xlsx
