# Supplementary material for: MADRe: Strain-level metagenomic classification through assembly-driven database reduction
Source: Gigascience. 2026 Mar 23;15:giag030. doi: 10.1093/gigascience/giag030 (PMC13211987; doi:10.1093/gigascience/giag030)
Supplement: giag030_Supplemental_Files [file giag030_supplemental_files.zip › MADRe_SupplementaryTables.xlsx]

## Sheet: ST1-medium-sized simulated data
Supplementary Table 1. Information about organisms used for data simulation of medium-sized datasets.
sim_small
taxID	species taxID	organism name	sequence ID	genome length	read count abundance	genome coverage	number of reads
1384484	446660	Adlercreutzia equolifaciens DSM 19450	NC_022567.1	2862526	0.124567	4.15018	792
394340	446660	Adlercreutzia equolifaciens subsp. celatus	NZ_AP024470.1	2929991	0.370242	12.0512	2354
862970	1328	Streptococcus anginosus C1051	NC_022244.1	1911706	0.0792702	3.95458	504
1671923	1328	Streptococcus anginosus subsp. anginosus	NZ_CP085939.1	1876334	0.395093	20.0817	2512
sim_medium
taxID	species taxID	organism name	sequence ID	genome length	read count abundance	genome coverage	number of reads
1382920	210	Helicobacter pylori oki102	NZ_CP006820.1	1633212	0.122419	23.7416	2585
1382921	210	Helicobacter pylori oki112	NZ_CP006821.1	1637925	0.112853	21.8233	2383
1382923	210	Helicobacter pylori oki154	NZ_CP006823.1	1599700	0.11039	21.8572	2331
1091045	1747	Cutibacterium acnes subsp. defendens ATCC 11828	NC_017550.1	2488626	0.0793237	10.0959	1675
1234380	1747	Cutibacterium acnes C1	NC_018707.1	2519002	0.0942887	11.8559	1991
553199	1747	Cutibacterium acnes SK137	NC_014039.1	2495334	0.0789922	10.0267	1668
591365	1338	Streptococcus intermedius JTH08	NC_018073.1	1933610	0.060286	9.87531	1273
862966	1338	Streptococcus intermedius C270	NC_022237.1	1960728	0.0726937	11.7431	1535
862967	1338	Streptococcus intermedius B196	NC_022246.1	1996214	0.0731673	11.6095	1545
511691	1309	Streptococcus mutans NN2025	NC_013928.1	2013587	0.0210741	3.31498	445
210007	1309	Streptococcus mutans UA159	NC_004350.2	2032925	0.0205531	3.20228	434
1155071	1309	Streptococcus mutans LJ23	NC_017768.1	2015626	0.0215003	3.3786	454
272623	1358	Lactococcus lactis subsp. lactis Il1403	NC_002662.1	2365589	0.0371282	4.97128	784
1046624	1358	Lactococcus lactis subsp. lactis IO-1	NC_020450.1	2421471	0.0400644	5.24062	846
44688	1358	Lactococcus lactis subsp. lactis bv. diacetylactis	NZ_CP069378.1	2409036	0.0249574	3.2814	527
sim_expanded
taxID	species taxID	organism name	sequence ID	genome length	read count abundance	genome coverage	number of reads
1382920	210	Helicobacter pylori oki102	NZ_CP006820.1	1633212	0.0733359	35.1118	3823
1382921	210	Helicobacter pylori oki112	NZ_CP006821.1	1637925	0.0715519	34.1591	3730
1382923	210	Helicobacter pylori oki154	NZ_CP006823.1	1599700	0.0715903	34.9941	3732
1091045	1747	Cutibacterium acnes subsp. defendens ATCC 11828	NC_017550.1	2488626	0.0548628	17.2384	2860
1234380	1747	Cutibacterium acnes C1	NC_018707.1	2519002	0.0559563	17.37	2917
553199	1747	Cutibacterium acnes SK137	NC_014039.1	2495334	0.0563016	17.6429	2935
591365	1338	Streptococcus intermedius JTH08	NC_018073.1	1933610	0.0421255	17.0355	2196
862966	1338	Streptococcus intermedius C270	NC_022237.1	1960728	0.041761	16.6545	2177
862967	1338	Streptococcus intermedius B196	NC_022246.1	1996214	0.043756	17.1399	2281
511691	1309	Streptococcus mutans NN2025	NC_013928.1	2013587	0.0184155	7.15142	960
210007	1309	Streptococcus mutans UA159	NC_004350.2	2032925	0.0185114	7.12028	965
1155071	1309	Streptococcus mutans LJ23	NC_017768.1	2015626	0.0185114	7.18139	965
272623	1358	Lactococcus lactis subsp. lactis Il1403	NC_002662.1	2365589	0.0303664	10.0377	1583
1046624	1358	Lactococcus lactis subsp. lactis IO-1	NC_020450.1	2421471	0.0319969	10.3326	1668
44688	1358	Lactococcus lactis subsp. lactis bv. diacetylactis	NZ_CP069378.1	2409036	0.0314598	10.2116	1640
879243	28123	Porphyromonas asaccharolytica DSM 20707	NC_015501.1	2186370	0.0143487	5.13179	748
743718	139208	Isoptericola variabilis 225	NC_015588.1	3307740	0.0216574	5.11981	1129
762982	454155	Paraprevotella xylaniphila YIT 11841	NZ_LR215980.1	4125322	0.0275465	5.22141	1436
521095	1382	Lancefieldella parvula DSM 20469	NC_013203.1	1543805	0.0101861	5.15933	531
717959	328814	Alistipes shahii WAL 8301	NZ_CP102253.1	3809618	0.0248034	5.09106	1293
469616	850	Fusobacterium mortiferum ATCC 9817	NZ_CP028102.1	2716766	0.0170535	4.90841	889
537007	1322	Blautia hansenii DSM 20583	NZ_CP022413.2	3065949	0.0210819	5.3768	1099
760570	1318	Streptococcus parasanguinis ATCC 15912	NC_015678.1	2153652	0.013639	4.95205	711
610130	84030	[Clostridium] saccharolyticum WM1	NC_014376.1	4662871	0.0297142	4.98298	1549
1032069	827	Campylobacter ureolyticus RIGS 9880	NZ_CP012195.1	1641887	0.0106465	5.07039	555
360104	199	Campylobacter concisus 13826	NC_009802.2, NC_009796.1, NC_009795.1	2052007, 16457, 30949	0.0140994	5.25147	735
997873	47678	Bacteroides caccae CL03T12C61	NZ_CP072258.1, NZ_CP072259.1, NZ_CP072260.1, NZ_CP072261.1	5485670, 7143, 4148, 2764	0.0376942	5.35936	1965
585394	301301	Roseburia hominis A2-183	NC_015977.1	3592125	0.0240936	5.24481	1256
469617	861	Fusobacterium ulcerans ATCC 49185	NZ_LR215979.1	3839419	0.0258776	5.27033	1349
568816	187327	Acidaminococcus intestini RyC-MR95	NC_016077.1	2487765	0.0164205	5.16126	856

## Sheet: ST2-sim_small ANI values
Supplementary Table 2. fastANI similarities between reference genomes from sim_small dataset
	1384484	394340	862970	1671923
1384484	100	96.6071	-	-
394340	96.6071	100	-	-
862970	-	-	100	96.2809
1671923	-	-	96.2809	100

## Sheet: ST3-sim_medium ANI values
Supplementary Table 3. fastANI similarities between reference genomes from sim_medium dataset. Note: Although fastANI can output values below 80, such scores are generally considered unreliable due to high estimation error. ANI values between 70–80% have substantially greater uncertainty compared to those in the 80-100% range.
	1382920	1382921	1382923	1091045	1234380	553199	591365	862966	862967	511691	210007	1155071	272623	1046624	44688
1382920	100	98.6806	95.2167	-	-	-	-	-	-	-	-	-	-	-	-
1382921	98.6806	100	95.2942	-	-	-	-	-	-	-	-	-	-	-	-
1382923	95.2167	95.2942	100	-	-	-	-	-	-	-	-	-	-	-	-
1091045	-	-	-	100	97.0177	97.0562	-	-	-	-	-	-	-	-	-
1234380	-	-	-	97.0177	100	99.7487	-	-	-	-	-	-	-	-	-
553199	-	-	-	97.0562	99.7487	100	-	-	-	-	-	-	-	-	-
591365	-	-	-	-	-	-	100	98.3798	98.3031	79.676	80.1843	79.9312	-	-	-
862966	-	-	-	-	-	-	98.3798	100	98.282	-	-	-	-	-	-
862967	-	-	-	-	-	-	98.3031	98.282	100	-	79.8559	-	-	-	-
511691	-	-	-	-	-	-	79.676	-	-	100	99.002	98.8228	-	-	-
210007	-	-	-	-	-	-	80.1843	-	79.8559	99.002	100	98.8556	-	-	-
1155071	-	-	-	-	-	-	79.9312	-	-	98.8228	98.8556	100	-	-	-
272623	-	-	-	-	-	-	-	-	-	-	-	-	100	97.656	99.878
1046624	-	-	-	-	-	-	-	-	-	-	-	-	97.656	100	97.7021
44688	-	-	-	-	-	-	-	-	-	-	-	-	99.878	97.7021	100

## Sheet: ST4-sim_expanded ANI values
Supplementary Table 4. fastANI similarities between reference genomes from sim_expanded dataset. Note: Although fastANI can output values below 80, such scores are generally considered unreliable due to high estimation error. ANI values between 70–80% have substantially greater uncertainty compared to those in the 80-100% range.
	1382920	1382921	1382923	1091045	1234380	553199	591365	862966	862967	511691	210007	1155071	272623	1046624	44688	879243	743718	762982	521095	717959	469616	537007	760570	610130	1032069	360104	997873	585394	469617	568816
1382920	100	98.6806	95.2167	-	-	-	-	-	-	-	-	-	-	-	-	-	-	-	-	-	-	-	-	-	-	-	-	-	-	-
1382921	98.6806	100	95.2942	-	-	-	-	-	-	-	-	-	-	-	-	-	-	-	-	-	-	-	-	-	-	-	-	-	-	-
1382923	95.2167	95.2942	100	-	-	-	-	-	-	-	-	-	-	-	-	-	-	-	-	-	-	-	-	-	-	-	-	-	-	-
1091045	-	-	-	100	97.0177	97.0562	-	-	-	-	-	-	-	-	-	-	-	-	-	-	-	-	-	-	-	-	-	-	-	-
1234380	-	-	-	97.0177	100	99.7487	-	-	-	-	-	-	-	-	-	-	-	-	-	-	-	-	-	-	-	-	-	-	-	-
553199	-	-	-	97.0562	99.7487	100	-	-	-	-	-	-	-	-	-	-	-	-	-	-	-	-	-	-	-	-	-	-	-	-
591365	-	-	-	-	-	-	100	98.3798	98.3031	79.676	80.1843	79.9312	-	-	-	-	-	-	-	-	-	-	79.2827	-	-	-	-	-	-	-
862966	-	-	-	-	-	-	98.3798	100	98.282	-	-	-	-	-	-	-	-	-	-	-	-	-	79.3255	-	-	-	-	-	-	-
862967	-	-	-	-	-	-	98.3031	98.282	100	-	79.8559	-	-	-	-	-	-	-	-	-	-	-	79.1874	-	-	-	-	-	-	-
511691	-	-	-	-	-	-	79.676	-	-	100	99.002	98.8228	-	-	-	-	-	-	-	-	-	-	-	-	-	-	-	-	-	-
210007	-	-	-	-	-	-	80.1843	-	79.8559	99.002	100	98.8556	-	-	-	-	-	-	-	-	-	-	-	-	-	-	-	-	-	-
1155071	-	-	-	-	-	-	79.9312	-	-	98.8228	98.8556	100	-	-	-	-	-	-	-	-	-	-	-	-	-	-	-	-	-	-
272623	-	-	-	-	-	-	-	-	-	-	-	-	100	97.656	99.878	-	-	-	-	-	-	-	-	-	-	-	-	-	-	-
1046624	-	-	-	-	-	-	-	-	-	-	-	-	97.656	100	97.7021	-	-	-	-	-	-	-	-	-	76.1672	-	-	-	-	-
44688	-	-	-	-	-	-	-	-	-	-	-	-	99.878	97.7021	100	-	-	-	-	-	-	-	-	-	-	-	-	-	-	-
879243	-	-	-	-	-	-	-	-	-	-	-	-	-	-	-	100	-	-	-	-	-	-	-	-	-	-	-	-	-	-
743718	-	-	-	-	-	-	-	-	-	-	-	-	-	-	-	-	100	-	-	-	-	-	-	-	-	-	-	-	-	-
762982	-	-	-	-	-	-	-	-	-	-	-	-	-	-	-	-	-	100	-	-	-	-	-	-	-	-	-	-	-	-
521095	-	-	-	-	-	-	-	-	-	-	-	-	-	-	-	-	-	-	100	-	-	-	-	-	-	-	-	-	-	-
717959	-	-	-	-	-	-	-	-	-	-	-	-	-	-	-	-	-	-	-	100	-	-	-	-	-	-	-	-	-	-
469616	-	-	-	-	-	-	-	-	-	-	-	-	-	-	-	-	-	-	-	-	100	-	-	-	77.0469	-	-	-	78.975	-
537007	-	-	-	-	-	-	-	-	-	-	-	-	-	-	-	-	-	-	-	-	-	100	-	-	-	-	-	-	-	-
760570	-	-	-	-	-	-	79.2827	79.3255	79.1874	-	-	-	-	-	-	-	-	-	-	-	-	-	100	-	-	-	-	-	-	-
610130	-	-	-	-	-	-	-	-	-	-	-	-	-	-	-	-	-	-	-	-	-	-	-	100	-	-	-	-	-	-
1032069	-	-	-	-	-	-	-	-	-	-	-	-	-	76.1672	-	-	-	-	-	-	77.0469	-	-	-	100	76.6375	-	-	77.2816	-
360104	-	-	-	-	-	-	-	-	-	-	-	-	-	-	-	-	-	-	-	-	-	-	-	-	76.6375	100	-	-	-	-
997873	-	-	-	-	-	-	-	-	-	-	-	-	-	-	-	-	-	-	-	-	-	-	-	-	-	-	100	-	-	-
585394	-	-	-	-	-	-	-	-	-	-	-	-	-	-	-	-	-	-	-	-	-	-	-	-	-	-	-	100	-	-
469617	-	-	-	-	-	-	-	-	-	-	-	-	-	-	-	-	-	-	-	-	78.975	-	-	-	77.2816	-	-	-	100	-
568816	-	-	-	-	-	-	-	-	-	-	-	-	-	-	-	-	-	-	-	-	-	-	-	-	-	-	-	-	-	100

## Sheet: ST5-sim_small read count
Supplementary Table 5. Reported read count for simulated dataset sim_small.
	Ground truth	MADRe	MADRe_RC	MORA	AugpPatho ID	AugPatho REP	Kraken2	Centrifuger	Centrifuger-quant	MADRe	MADRe_RC	MORA	AugpPatho ID	AugPatho REP	Kraken2	Centrifuger
1384484	792	804	798	697	605	589	782	785	785	804	798	697	605	589	-	785
394340	2354	2378	2375	2446	2626	2597	2367	2367	2367	2378	2375	2446	2626	2597	-	2367
862970	504	509	489	508	622	586	400	382	382	509	503	519	622	586	-	398
1671923	2512	2336	2320	1	93	59	266	133	133	2528	2511	2491	2714	2605	-	1573
random	58
chimeric	64
junk	74
overall	6358

## Sheet: ST6-sim_medium read count
Supplementary Table 6. Reported read count for simulated dataset sim_medium.
	Ground truth	MADRe	MADRe_RC	MORA	AugpPatho ID	AugPatho REP	Kraken2	Centrifuger	Centrifuger-quant	MADRe	MADRe_RC	MORA	AugpPatho ID	AugPatho REP	Kraken2	Centrifuger
1382921	2583	2321	2196	2354	564	553	1771	2123	2123	2321	2196	2354	564	553	-	2123
1382920	2385	2637	2487	2439	4434	4404	1616	2295	2295	2637	2487	2439	4434	4404	-	2295
1382923	2331	2320	2120	2197	2342	2328	1536	2056	2056	2320	2120	2197	2342	2328	-	2056
1091045	1675	1692	1536	1664	1692	1683	948	859	859	1692	1685	1669	1702	1692	-	1421
1234380	1991	1960	1845	1717	1511	1510	1573	1296	1296	1960	1845	1717	1511	1510	-	1296
553199	1668	92	108	1486	2003	2001	66	567	567	1677	1648	1658	2061	2057	-	1329
591365	1273	1244	1244	1432	107	66	16	112	112	1250	1250	1433	569	517	-	207
862966	1535	1516	1500	1414	2495	2253	1737	1487	1487	1516	1500	1414	2495	2253	-	1487
862967	1545	1561	1540	1433	2643	2418	1724	1491	1491	1561	1540	1433	2643	2418	-	1491
511691	445	436	410	433	585	579	426	392	392	436	410	433	585	579	-	392
210007	434	408	390	1	440	440	30	32	32	410	392	432	444	444	-	58
1155071	454	462	414	399	307	307	467	423	423	462	414	399	307	307	-	423
272623	784	741	503	1	501	499	250	155	155	1319	1091	1235	1393	1366	-	803
1046624	846	828	773	746	839	835	1095	822	822	828	773	746	839	835	-	822
44688	527	391	307	409	77	76	253	73	244	1319	1091	1235	1393	1366	-	803
random	232
chimer	192
junk	216
overall	21116

## Sheet: ST7-sim_expanded read count
Supplementary Table 7. Reported read count for simulated dataset sim_expanded.
	Ground truth	MADRe	MADRe_RC	MORA	AugpPatho ID	AugPatho REP	Kraken2	Centrifuger	Centrifuger-quant	MADRe	MADRe_RC	MORA	AugpPatho ID	AugPatho REP	Kraken2	Centrifuger
1382921	3823	3551	3435	3684	909	893	2665	3303	3303	3551	3435	3684	909	893	-	3303
1382920	3730	3877	3710	3692	6709	6678	2515	3407	3407	3877	3710	3692	6709	6678	-	3407
1382923	3732	3750	3422	3572	3787	3765	2359	3239	3239	3750	3422	3572	3787	3765	-	3239
1091045	2860	2656	2648	2825	2874	2856	1634	1483	1483	2891	2895	2850	2886	2865	-	2420
1234380	2917	2780	2668	2607	3165	3072	2371	1918	1918	2780	2668	2607	3165	3072	-	1918
553199	2935	2543	2512	2732	58	54	100	1015	1015	2921	2891	2735	3385	3261	-	2288
591365	2196	2185	2146	2401	1715	1668	48	203	203	2198	2157	2402	1720	1672	-	410
862966	2177	2179	2146	2028	728	689	2498	2085	2085	2179	2146	2028	728	689	-	2085
862967	2281	2312	2278	2167	4440	4417	2685	2192	2192	2312	2278	2167	4440	4417	-	2192
511691	960	908	883	917	943	877	920	868	868	908	883	917	943	877	-	868
210007	965	883	863	766	1191	1191	54	90	90	898	874	1017	1201	1200	-	153
1155071	965	937	898	859	902	868	992	889	889	937	898	859	902	868	-	889
272623	1583	1382	1089	1	1582	1579	490	362	362	3222	2738	2981	3415	3351	-	2010
1046624	1668	1640	1540	1541	1624	1621	2350	1592	1592	1640	1540	1541	1624	1621	-	1592
44688	1640	1096	912	1	1165	1154	693	181	655	3222	2738	2981	3415	3351	-	2010
879243	748	764	764	755	750	749	759	763	763	764	764	755	750	749	-	763
743718	1129	1131	1129	1097	1135	1135	1136	1144	1144	1131	1129	1097	1135	1135	-	1144
762982	1436	1451	1437	1418	1432	1430	1423	1429	1429	1451	1437	1418	1432	1430	-	1429
521095	531	537	537	532	533	532	535	538	538	537	537	532	533	532	-	538
717959	1293	1310	1218	1275	1298	1290	1276	728	1294	1310	1296	1291	1303	1295	-	915
469616	889	887	887	890	887	887	894	894	894	887	887	890	887	887	-	894
537007	1099	1090	1083	1092	33	14	1087	74	1094	1103	1095	1093	1138	1106	-	112
760570	711	718	714	701	720	714	704	705	705	718	714	701	720	714	-	705
610130	1549	1451	1450	911	4	2	533	766	766	1573	1573	1563	1587	1565	-	1564
1032069	555	557	541	556	579	558	551	553	553	557	541	556	579	558	-	553
360104	735	737	735	733	740	734	733	736	736	737	735	733	740	734	-	736
997873	1965	1940	1800	1851	1960	1957	1619	1671	1671	1940	1800	1851	1960	1957	-	1671
585394	1256	629	0	1247	0	0	0	31	31	1277	1258	1248	1290	1283	-	62
469617	1349	1353	1352	1355	1354	1347	1358	1366	1366	1353	1352	1355	1354	1347	-	1366
568816	856	816	789	840	865	861	443	486	486	867	867	864	868	864	-	679
random	525
chimer	516
junk	556
overall	52130

## Sheet: ST7-sim_expanded read count - w
Supplementary Table 7. Reported read count for simulated dataset sim_expanded.
	Ground truth	MADRe	MADRe_RC	MORA	AugpPatho ID	AugPatho REP	Kraken2	Centrifuger	Centrifuger-quant	MADRe	MADRe_RC	MORA	AugpPatho ID	AugPatho REP	Kraken2	Centrifuger
1382920	3823	3551	3435	3684	909	893	2665	3303	3303	3551	3435	3684	909	893	-	3303
1382921	3730	3877	3710	3692	6709	6678	2515	3407	3407	3877	3710	3692	6709	6678	-	3407
1382923	3732	3750	3422	3572	3787	3765	2359	3239	3239	3750	3422	3572	3787	3765	-	3239
1091045	2860	2656	2648	2825	2874	2856	1634	1483	1483	2891	2895	2850	2886	2865	-	2420
1234380	2917	2780	2668	2607	3165	3072	2371	1918	1918	2780	2668	2607	3165	3072	-	1918
553199	2935	2543	2512	2732	58	54	100	1015	1015	2921	2891	2735	3385	3261	-	2288
591365	2196	2185	2146	2401	1715	1668	48	203	203	2198	2157	2402	1720	1672	-	410
862966	2177	2179	2146	2028	728	689	2498	2085	2085	2179	2146	2028	728	689	-	2085
862967	2281	2312	2278	2167	4440	4417	2685	2192	2192	2312	2278	2167	4440	4417	-	2192
511691	960	908	883	917	943	877	920	868	868	908	883	917	943	877	-	868
210007	965	883	863	766	1191	1191	54	90	90	898	874	1017	1201	1200	-	153
1155071	965	937	898	859	902	868	992	889	889	937	898	859	902	868	-	889
272623	1583	1382	1089	1	1582	1579	490	362	362	3222	2738	2981	3415	3351	-	2010
1046624	1668	1640	1540	1541	1624	1621	2350	1592	1592	1640	1540	1541	1624	1621	-	1592
44688	1640	1096	912	1	1165	1154	693	181	655	3222	2738	2981	3415	3351	-	2010
879243	748	764	764	755	750	749	759	763	763	764	764	755	750	749	-	763
743718	1129	1131	1129	1097	1135	1135	1136	1144	1144	1131	1129	1097	1135	1135	-	1144
762982	1436	1451	1437	1418	1432	1430	1423	1429	1429	1451	1437	1418	1432	1430	-	1429
521095	531	537	537	532	533	532	535	538	538	537	537	532	533	532	-	538
717959	1293	1310	1218	1275	1298	1290	1276	728	1294	1310	1296	1291	1303	1295	-	915
469616	889	887	887	890	887	887	894	894	894	887	887	890	887	887	-	894
537007	1099	1090	1083	1092	33	14	1087	74	1094	1103	1095	1093	1138	1106	-	112
760570	711	718	714	701	720	714	704	705	705	718	714	701	720	714	-	705
610130	1549	1451	1450	911	4	2	533	766	766	1573	1573	1563	1587	1565	-	1564
1032069	555	557	541	556	579	558	551	553	553	557	541	556	579	558	-	553
360104	735	737	735	733	740	734	733	736	736	737	735	733	740	734	-	736
997873	1965	1940	1800	1851	1960	1957	1619	1671	1671	1940	1800	1851	1960	1957	-	1671
585394	1256	629	0	1247	0	0	0	31	31	1277	1258	1248	1290	1283	-	62
469617	1349	1353	1352	1355	1354	1347	1358	1366	1366	1353	1352	1355	1354	1347	-	1366
568816	856	816	789	840	865	861	443	486	486	867	867	864	868	864	-	679
random	525
chimer	516
junk	556
overall	52130

## Sheet: ST8-medium-sized datasets perfo
Supplementary Table 8. Number of TP/TN/FP/FN, accuracy, precision, recall and F1 for medium-sized simulated datasets on strain (with and without clustering) and species level.
STRAIN LEVEL																		SPECIES LEVEL
without clustering									with clustering
sim_small																		sim_small
read classification evaluation									read classification evaluation									read clustering evaluation
	MADRe	MADRe_RC	MORA	AugPatho	AugPatho REP	Kraken2	Centrifuger			MADRe	MADRe_RC	MORA	AugPatho	AugPatho REP	Kraken2	Centrifuger			MADRe	MADRe_RC	MORA	AugPatho	AugPatho REP	Kraken2	Centrifuger
TP	5999	5954	3351	3582	3527	3663	3664		TP	6191	6158	5832	6019	5995		5120		TP	6219	6198	6166	6219	6207	6098	6198
TN	129	129	129	129	129	53	32		TN	129	129	129	129	129		32		TN	129	129	129	129	129	53	32
FP	220	265	2854	2637	2680	2629	2654		FP	28	61	373	200	212		1198		FP	0	21	39	0	0	194	120
FN	10	10	24	10	22	13	8		FN	10	10	24	10	22		8		FN	10	10	24	10	22	13	8
	6358	6358	6358	6358	6358	6358	6358			6358	6358	6358	6358	6358	0	6358			6358	6358	6358	6358	6358	6358	6358
ACCURACY	0.963825	0.956747	0.547342	0.583674	0.575024	0.584461	0.581315		ACCURACY	0.994023	0.988833	0.937559	0.966971	0.963196		0.810318		ACCURACY	0.998427	0.995124	0.990091	0.998427	0.99654	0.967443	0.979868
PRECISON	0.964625	0.957389	0.540048	0.575977	0.568229	0.582168	0.57993		PRECISON	0.995498	0.990191	0.939887	0.96784	0.965845		0.810383		PRECISON	1	0.996623	0.993715	1	1	0.969167	0.981007
RECALL	0.998336	0.998323	0.992889	0.997216	0.993801	0.996464	0.997821		RECALL	0.998387	0.998379	0.995902	0.998341	0.996344		0.99844		RECALL	0.998395	0.998389	0.996123	0.998395	0.996468	0.997873	0.998711
F1	0.981191	0.977428	0.699582	0.730201	0.723042	0.734952	0.733534		F1	0.99694	0.994268	0.967084	0.982854	0.980857		0.894636		F1	0.999197	0.997505	0.994917	0.999197	0.998231	0.98331	0.98978
identification																		identification
	MADRe	MADRe_RC	MORA	AugPatho	AugPatho REP	Kraken2	Centrifuger												MADRe	MADRe_RC	MORA	AugPatho	AugPatho REP	Kraken2	Centrifuger
TP	4	4	4	4	4	4	2											TP	2	2	2	2	2	2	2
TN	0	0	0	0	0	0	0											TN	0	0	0	0	0	0	0
FP	2	17	54	5	5	71	65											FP	0	8	17	0	0	73	61
FN	0	0	0	0	0	0	2											FN	0	0	0	0	0	0	0
	6	21	58	9	9	75	69
ACCURACY	0.666667	0.190476	0.0689655	0.444444	0.444444	0.0533333	0.0289855											ACCURACY	1	0.2	0.105263	1	1	0.0266667	0.031746
PRECISON	0.666667	0.190476	0.0689655	0.444444	0.444444	0.0533333	0.0298507											PRECISON	1	0.2	0.105263	1	1	0.0266667	0.031746
RECALL	1	1	1	1	1	1	0.5											RECALL	1	1	1	1	1	1	1
F1	0.8	0.32	0.129032	0.615385	0.615385	0.101266	0.056338											F1	1	0.333333	0.190476	1	1	0.0519481	0.0615385
sim_medium																		sim_medium
read classification evaluation									read classification evaluation									read classification evaluation
	MADRe	MADRe_RC	MORA	AugPatho	AugPatho REP	Kraken2	Centrifuger			MADRe	MADRe_RC	MORA	AugPatho	AugPatho REP	Kraken2	Centrifuger			MADRe	MADRe_RC	MORA	AugPatho	AugPatho REP	Kraken2	Centrifuger
TP	18156	17069	14382	15921	15867	12179	14011		TP	19994	19065	15851	17060	16309		15979		TP	20644	20617	20455	20643	20639	20368	20567
TN	434	433	432	432	432	209	110		TN	434	432	432	432	432		110		TN	434	432	432	432	432	209	110
FP	2488	3579	6167	4727	4777	8681	6964		FP	650	1583	4698	3584	3920		4996		FP	0	31	94	5	5	492	408
FN	38	36	135	36	40	47	31		FN	38	36	135	40	455		31		FN	38	36	135	36	40	47	31
	21116	21117	21116	21116	21116	21116	21116			21116	21116	21116	21116	21116	0	21116			21116	21116	21116	21116	21116	21116	21116
ACCURACY	0.880375	0.828811	0.701553	0.774436	0.771879	0.586664	0.668735		ACCURACY	0.967418	0.923328	0.771121	0.828377	0.792811		0.761934		ACCURACY	0.9982	0.996827	0.989155	0.998058	0.997869	0.974474	0.97921
PRECISON	0.879481	0.826666	0.699888	0.771067	0.768601	0.583845	0.667986		PRECISON	0.968514	0.923334	0.771376	0.82639	0.806219		0.761812		PRECISON	1	0.998499	0.995426	0.999758	0.999758	0.976414	0.980548
RECALL	0.997911	0.997895	0.990701	0.997744	0.997485	0.996156	0.997792		RECALL	0.998103	0.998115	0.991555	0.997661	0.972859		0.998064		RECALL	0.998163	0.998257	0.993443	0.998259	0.998066	0.997698	0.998495
F1	0.934961	0.904246	0.820282	0.869881	0.868212	0.736203	0.80024		F1	0.983086	0.959269	0.867716	0.903985	0.881734		0.86408		F1	0.99908	0.998378	0.994434	0.999008	0.998911	0.986941	0.98944
identification																		identification
	MADRe	MADRe_RC	MORA	AugPatho	AugPatho REP	Kraken2	Centrifuger												MADRe	MADRe_RC	MORA	AugPatho	AugPatho REP	Kraken2	Centrifuger
TP	15	15	15	15	15	15	15											TP	5	5	5	5	5	5	5
TN	0	0	0	0	0	0	0											TN	0	0	0	0	0	0	0
FP	26	242	511	124	116	220	733											FP	0	11	27	4	3	230	179
FN	0	0	0	0	0	0	0											FN	0	0	0	0	0	0	0
	41	257	526	139	131	235	748
ACCURACY	0.365854	0.0583658	0.0285171	0.107914	0.114504	0.0638298	0.0200535											ACCURACY	1	0.3125	0.15625	0.555556	0.625	0.0212766	0.0271739
PRECISON	0.365854	0.0583658	0.0285171	0.107914	0.114504	0.0638298	0.0200535											PRECISON	1	0.3125	0.15625	0.555556	0.625	0.0212766	0.0271739
RECALL	1	1	1	1	1	1	1											RECALL	1	1	1	1	1	1	1
F1	0.535714	0.110294	0.0554529	0.194805	0.205479	0.12	0.0393185											F1	1	0.47619	0.27027	0.714286	0.769231	0.0416667	0.0529101
sim_expanded																		sim_expanded
read classification evaluation									read classification evaluation									read classification evaluation
	MADRe	MADRe_RC	MORA	AugPatho	AugPatho REP	Kraken2	Centrifuger			MADRe	MADRe_RC	MORA	AugPatho	AugPatho REP	Kraken2	Centrifuger			MADRe	MADRe_RC	MORA	AugPatho	AugPatho REP	Kraken2	Centrifuger
TP	47203	44956	39234	37267	37137	32609	34368		TP	49672	48034	43122	44850	44754		39564		TP	50975	50796	50470	50960	50950	50138	50628
TN	1065	1062	1062	1062	1062	470	240		TN	1065	1062	1062	1062	1062		240		TN	1065	1062	1062	1062	1062	470	240
FP	3788	6044	11598	13733	13853	18959	17472		FP	1319	2966	7710	6150	6236		12276		FP	16	204	362	40	40	1430	1212
FN	74	68	236	68	78	92	50		FN	74	68	236	68	686		50		FN	74	68	236	68	78	92	50
	52130	52130	52130	52130	52130	52130	52130			52130	52130	52130	52130	52738	0	52130			52130	52130	52130	52130	52130	52130
ACCURACY	0.925916	0.882755	0.772991	0.735258	0.732764	0.634548	0.663879		ACCURACY	0.973278	0.941799	0.847573	0.880721	0.868747		0.763553		ACCURACY	0.998274	0.994782	0.988529	0.997928	0.997736	0.970804	0.975791
PRECISON	0.925712	0.88149	0.771837	0.730725	0.728319	0.63235	0.662963		PRECISON	0.974133	0.941843	0.848324	0.879412	0.877702		0.763194		PRECISON	0.999686	0.996	0.992879	0.999216	0.999216	0.97227	0.97662
RECALL	0.998435	0.99849	0.994021	0.998179	0.997904	0.997187	0.998547		RECALL	0.998512	0.998586	0.994557	0.998486	0.984903		0.998738		RECALL	0.99855	0.998663	0.995346	0.998667	0.998471	0.998168	0.999013
F1	0.960699	0.936349	0.868951	0.843765	0.842061	0.773926	0.796865		F1	0.986172	0.969385	0.915639	0.935174	0.928217		0.865222		F1	0.999118	0.99733	0.994111	0.998941	0.998843	0.985049	0.98769
identification																		identification
	MADRe	MADRe_RC	MORA	AugPatho	AugPatho REP	Kraken2	Centrifuger												MADRe	MADRe_RC	MORA	AugPatho	AugPatho REP	Kraken2	Centrifuger
TP	30	29	30	29	29	29	30											TP	20	20	20	20	20	13	20
TN	0	0	0	0	0	0	0											TN	0	0	0	0	0	0	0
FP	53	387	843	220	286	425	817											FP	3	51	144	23	18	441	344
FN	0	1	0	1	1	1	0											FN	0	0	0	0	0	7	0
ACCURACY	0.361446	0.0695444	0.0343643	0.116	0.0917722	0.0637363	0.0354191											ACCURACY	0.869565	0.28169	0.121951	0.465116	0.526316	0.0281996	0.0549451
PRECISON	0.361446	0.0697115	0.0343643	0.116466	0.0920635	0.0638767	0.0354191											PRECISON	0.869565	0.28169	0.121951	0.465116	0.526316	0.0286344	0.0549451
RECALL	1	0.966667	1	0.966667	0.966667	0.966667	1											RECALL	1	1	1	1	1	0.65	1
F1	0.530973	0.130045	0.0664452	0.207885	0.168116	0.119835	0.0684151											F1	0.930233	0.43956	0.217391	0.634921	0.689655	0.0548523	0.104167

## Sheet: ST9-medium-sized datasets BC di
Supplementary Table 9. Bray-Curtis distances for medium-sized simulated datasets with and without post-clustering applied
	sim_small	sim_small clustering	sim_medium	sim_medium clustering	sim_extended	sim_extended clustering
MADRe	0.0178029	0.00460383	0.0627607	0.0480277	0.0306442	0.0404522
MADRe_RC	0.0192688	0.00234837	0.0873735	0.0488782	0.0520709	0.0391881
MORA	0.275321	0.018108	0.0719411	0.0588321	0.0620325	0.0450967
AugPatho ID	0.296399	0.0611988	0.223523	0.21756	0.189685	0.140704
AugPatho REP	0.298309	0.0495255	0.215346	0.209001	0.190969	0.138493
Kraken2	0.237847	-	0.242879	-	0.209963	-
Centrifuger	0.256486	0.0943731	0.181569	0.108319	0.187016	0.112085

[truncated: 15 more sheets: ST10-large-sized datasets ANI d, ST11-large-sized dataset sim_lo, ST12-large-sized dataset sim_lo, ST13-large-sized dataset sim_lo, ST14-large-sized dataset sim_hi, ST15-large-sized simulated data, ST16-large-sized simulated data, ST17-zymo D6322 read count, ST18-zymo D6331 ONT read count, ST19-zymo D6331 HiFi read count, ST20-Number of identifications , ST21-Anaerobic digester sludge , ST22-CPU time and memory, ST23-Similar strains experiment, ST24- Coverage and similarity e]
